# Supplementary material for: Exome-Wide Association Study of Competitive Performance in Elite Athletes
Source: Genes (Basel). 2023 Mar 6;14(3):660. doi: 10.3390/genes14030660 (PMC10048216; doi:10.3390/genes14030660)
Supplement: Supplementary file 1 [file genes-14-00660-s001.zip]

Archive with 1 entries (1 files):
- genes-2250845-supplementary.pdf
